# Supplementary material for: Improving Vaccine Coverage Among Older Adults and High-Risk Patients: A Systematic Review and Meta-Analysis of Hospital-Based Strategies
Source: Healthcare (Basel). 2025 Jul 10;13(14):1667. doi: 10.3390/healthcare13141667 (PMC12295636; doi:10.3390/healthcare13141667)
Supplement: Supplementary file 1 [file healthcare-13-01667-s001.zip]

Archive with 1 entries (1 files):
- healthcare-3674383-supplementary.pdf
